# Supplementary material for: The Impact of a Nutritional Intervention on Glycemic Control and Cardiovascular Risk Markers in Type 2 Diabetes
Source: Nutrients. 2024 May 1;16(9):1378. doi: 10.3390/nu16091378 (PMC11085322; doi:10.3390/nu16091378)
Supplement: Supplementary file 1 [file nutrients-16-01378-s001.zip]

Archive with 1 entries (1 files):
- nutrients-2971681-supplementary.pdf
